# Supplementary material for: The colonial response to the development of disease in Ghana and Côte d’Ivoire (ca. 1900-1955): A comparative analysis of British and French colonial health policies
Source: PLoS One. 2025 Aug 14;20(8):e0329713. doi: 10.1371/journal.pone.0329713 (PMC12352650; doi:10.1371/journal.pone.0329713)
Supplement: S34 File — (XLSX) [file pone.0329713.s034.xlsx]

## Sheet: BeriBeri
Year	GHA.BeriBeri	CIV.BeriBeri
31/12/1897	0.0586678	NA
31/12/1898	0.00726945	NA
31/12/1899	NA	NA
31/12/1900	0.00357155	NA
31/12/1901	0.00708072	NA
31/12/1902	0.0526416	NA
31/12/1903	0.0278304	NA
31/12/1904	0.0275873	NA
31/12/1905	0.0649477	2.32267
31/12/1906	0.0304961	0.569774
31/12/1907	0.0369475	0.191447
31/12/1908	0.0432839	NA
31/12/1909	0.0627086	0.135661
31/12/1910	0.124322	NA
31/12/1911	0.10068	NA
31/12/1912	0.303059	NA
31/12/1913	0.188829	0.0929018
31/12/1914	0.025417	0.0659626
31/12/1915	0.157696	NA
31/12/1916	0.0845342	NA
31/12/1917	0.0466205	NA
31/12/1918	0.018512	NA
31/12/1919	0.0245025	NA
31/12/1920	0.282762	NA
31/12/1921	0.0629059	NA
31/12/1922	0.162319	NA
31/12/1923	0.174458	NA
31/12/1924	0.117451	0.677523
31/12/1925	0.194741	NA
31/12/1926	0.0917605	NA
31/12/1927	NA	NA
31/12/1928	0.0809712	0.949054
31/12/1929	0.0850929	0.973988
31/12/1930	0.0838354	0.707358
31/12/1931	0.0800942	0.740853
31/12/1932	0.0458642	NA
31/12/1933	0.0502567	NA
31/12/1934	0.0223033	NA
31/12/1935	0.0195514	0.0971882
31/12/1936	0.0289222	0.0807127
31/12/1937	0.0404074	0.452715
31/12/1938	0.0351613	0.397403
31/12/1939	0.0554814	0.512878
31/12/1940	0.161866	0.319702
31/12/1941	0.0447899	0.10312
31/12/1942	0.0879959	NA
31/12/1943	0.047542	0.072368
31/12/1944	0.080666	0.0177721
31/12/1945	0.0792397	NA
31/12/1946	0.0245806	NA
31/12/1947	0.152924	NA
31/12/1948	0.0968527	0.0289592
31/12/1949	0.398035	0.0487665
31/12/1950	0.19073	NA
31/12/1951	0.177568	NA
31/12/1952	0.376692	NA
31/12/1953	0.43837	NA
31/12/1954	NA	NA
31/12/1955	0.145605	NA

## Sheet: ChickenPox
Year	GHA.ChickenP	CIV.ChickenP
31/12/1897	0.055001	NA
31/12/1898	0.0109042	NA
31/12/1899	0.061251	NA
31/12/1900	NA	NA
31/12/1901	NA	NA
31/12/1902	0.0350944	NA
31/12/1903	NA	NA
31/12/1904	NA	NA
31/12/1905	0.0717843	NA
31/12/1906	0.135538	NA
31/12/1907	0.171302	NA
31/12/1908	0.259703	NA
31/12/1909	0.198027	NA
31/12/1910	0.209384	NA
31/12/1911	0.12991	NA
31/12/1912	1.01879	NA
31/12/1913	0.156824	0.0265434
31/12/1914	0.482922	0.21108
31/12/1915	0.49832	NA
31/12/1916	0.958054	NA
31/12/1917	1.05984	NA
31/12/1918	1.79567	NA
31/12/1919	0.3706	NA
31/12/1920	0.696263	NA
31/12/1921	0.676987	NA
31/12/1922	0.625665	NA
31/12/1923	0.857752	NA
31/12/1924	0.604444	0.239831
31/12/1925	0.680181	NA
31/12/1926	NA	NA
31/12/1927	NA	NA
31/12/1928	NA	1.25976
31/12/1929	1.34819	3.38391
31/12/1930	1.69767	1.96854
31/12/1931	1.12132	1.89269
31/12/1932	1.91611	4.65573
31/12/1933	2.29673	2.53503
31/12/1934	1.47945	NA
31/12/1935	1.57878	8.128
31/12/1936	1.44129	7.06741
31/12/1937	1.92529	4.64158
31/12/1938	1.57992	12.3342
31/12/1939	2.09442	9.37212
31/12/1940	NA	7.76827
31/12/1941	NA	4.317
31/12/1942	NA	NA
31/12/1943	NA	8.22282
31/12/1944	NA	7.4554
31/12/1945	NA	NA
31/12/1946	NA	5.00756
31/12/1947	NA	NA
31/12/1948	NA	9.13454
31/12/1949	NA	7.94487
31/12/1950	NA	NA
31/12/1951	NA	NA
31/12/1952	NA	NA
31/12/1953	2.23534	NA
31/12/1954	NA	NA
31/12/1955	5.38903	NA

## Sheet: Dysentery
Year	GHA.Dysentery	CIV.Dysentery
31/12/1897	1.13302	NA
31/12/1898	0.159928	NA
31/12/1899	0.104487	NA
31/12/1900	0.0535732	NA
31/12/1901	0.152235	NA
31/12/1902	0.175472	NA
31/12/1903	0.194812	NA
31/12/1904	0.28277	NA
31/12/1905	0.379432	NA
31/12/1906	0.32868	NA
31/12/1907	0.873304	0.0410244
31/12/1908	1.57154	NA
31/12/1909	1.08255	0.115311
31/12/1910	1.57038	NA
31/12/1911	1.19842	NA
31/12/1912	1.76999	NA
31/12/1913	2.73002	0.172532
31/12/1914	2.50039	0.230869
31/12/1915	1.96174	NA
31/12/1916	1.67816	NA
31/12/1917	1.61307	NA
31/12/1918	1.2835	NA
31/12/1919	1.40277	NA
31/12/1920	2.50533	NA
31/12/1921	2.12682	NA
31/12/1922	2.67973	NA
31/12/1923	1.60211	NA
31/12/1924	1.98521	3.50154
31/12/1925	2.6417	NA
31/12/1926	NA	NA
31/12/1927	NA	NA
31/12/1928	5.68958	24.2348
31/12/1929	5.94853	17.1533
31/12/1930	3.9324	17.3824
31/12/1931	4.15457	17.1153
31/12/1932	2.32634	20.2015
31/12/1933	3.60592	46.2721
31/12/1934	2.95642	NA
31/12/1935	2.99625	33.09
31/12/1936	4.43473	39.2415
31/12/1937	5.01527	31.4065
31/12/1938	3.61927	30.3596
31/12/1939	4.29056	35.0886
31/12/1940	4.02614	41.4515
31/12/1941	3.57199	31.4424
31/12/1942	3.54623	NA
31/12/1943	3.87467	27.328
31/12/1944	3.92504	40.4671
31/12/1945	4.42074	NA
31/12/1946	5.01239	40.6521
31/12/1947	6.72264	NA
31/12/1948	10.0233	27.0727
31/12/1949	11.8692	27.0329
31/12/1950	15.1574	NA
31/12/1951	15.9201	NA
31/12/1952	58.8195	NA
31/12/1953	22.169	NA
31/12/1954	NA	NA
31/12/1955	8.41893	NA

## Sheet: Gonorrhea
Year	GHA.Gonorrhea	CIV.Gonorrhea
31/12/1897	1.5767	NA
31/12/1898	0.0290778	NA
31/12/1899	0.054045	NA
31/12/1900	0.0178577	NA
31/12/1901	0.0531054	NA
31/12/1902	0.0526416	NA
31/12/1903	0.0939275	NA
31/12/1904	0.082762	NA
31/12/1905	0.0786209	NA
31/12/1906	0.0779344	NA
31/12/1907	1.43759	NA
31/12/1908	1.81459	NA
31/12/1909	1.99347	NA
31/12/1910	2.03168	NA
31/12/1911	1.82523	NA
31/12/1912	2.25037	NA
31/12/1913	2.24994	NA
31/12/1914	2.57029	NA
31/12/1915	2.68083	NA
31/12/1916	2.67692	NA
31/12/1917	3.73586	NA
31/12/1918	NA	NA
31/12/1919	4.07967	NA
31/12/1920	3.72455	NA
31/12/1921	2.67799	NA
31/12/1922	3.59167	NA
31/12/1923	5.70478	NA
31/12/1924	6.7692	19.1925
31/12/1925	9.4802	NA
31/12/1926	11.2504	NA
31/12/1927	NA	NA
31/12/1928	16.8555	29.2286
31/12/1929	11.5726	17.9158
31/12/1930	11.1265	17.5304
31/12/1931	9.11007	4.34778
31/12/1932	10.8418	NA
31/12/1933	9.74979	NA
31/12/1934	9.16911	NA
31/12/1935	10.3427	69.244
31/12/1936	10.6723	108.347
31/12/1937	9.40541	112.015
31/12/1938	11.3876	235.498
31/12/1939	12.8254	131.239
31/12/1940	16.8113	128.539
31/12/1941	16.4177	93.2303
31/12/1942	19.5043	NA
31/12/1943	19.7861	86.4753
31/12/1944	18.9289	122.263
31/12/1945	19.7432	NA
31/12/1946	22.4155	95.8553
31/12/1947	30.3535	NA
31/12/1948	39.931	100.567
31/12/1949	36.2212	121.132
31/12/1950	33.4637	NA
31/12/1951	29.049	NA
31/12/1952	23.3065	NA
31/12/1953	NA	NA
31/12/1954	NA	NA
31/12/1955	20.0101	NA

## Sheet: Influenza
Year	GHA.Influenza	CIV.Influenza
31/12/1897	0.0110002	NA
31/12/1898	NA	NA
31/12/1899	NA	NA
31/12/1900	0.0464301	NA
31/12/1901	NA	NA
31/12/1902	NA	NA
31/12/1903	NA	NA
31/12/1904	0.00689683	NA
31/12/1905	NA	NA
31/12/1906	0.0203307	NA
31/12/1907	0.0167943	NA
31/12/1908	NA	NA
31/12/1909	0.0165023	NA
31/12/1910	0.0196298	NA
31/12/1911	0.00649549	NA
31/12/1912	NA	NA
31/12/1913	0.00640098	NA
31/12/1914	0.00635424	0.0131925
31/12/1915	0.242852	NA
31/12/1916	0.0845342	NA
31/12/1917	0.87025	NA
31/12/1918	23.9299	NA
31/12/1919	0.41348	NA
31/12/1920	2.6908	NA
31/12/1921	0.551175	NA
31/12/1922	0.717153	NA
31/12/1923	0.561173	NA
31/12/1924	0.733354	14.6597
31/12/1925	1.54664	NA
31/12/1926	NA	NA
31/12/1927	NA	NA
31/12/1928	2.33197	4.49106
31/12/1929	1.84811	2.59359
31/12/1930	1.03746	0.915727
31/12/1931	3.33037	NA
31/12/1932	1.43453	NA
31/12/1933	1.23631	NA
31/12/1934	0.81283	NA
31/12/1935	3.25775	3.37601
31/12/1936	0.706183	3.0015
31/12/1937	1.60679	8.55682
31/12/1938	0.426624	5.13189
31/12/1939	2.22157	6.14002
31/12/1940	0.984876	3.23996
31/12/1941	0.747991	2.12803
31/12/1942	0.571973	NA
31/12/1943	1.20368	23.3387
31/12/1944	1.05715	11.9651
31/12/1945	1.03012	NA
31/12/1946	0.344128	0.145768
31/12/1947	0.65999	NA
31/12/1948	0.917136	0.0992885
31/12/1949	0.817429	0.0406387
31/12/1950	3.01163	NA
31/12/1951	1.68505	NA
31/12/1952	1.35071	NA
31/12/1953	0.808897	NA
31/12/1954	NA	NA
31/12/1955	0.47608	NA

## Sheet: Jaundice
Year	GHA.Jaundice	CIV.Jaundice
31/12/1897	NA	NA
31/12/1898	NA	NA
31/12/1899	NA	NA
31/12/1900	NA	NA
31/12/1901	0.00708072	NA
31/12/1902	NA	NA
31/12/1903	NA	NA
31/12/1904	0.00689683	NA
31/12/1905	NA	NA
31/12/1906	NA	NA
31/12/1907	NA	NA
31/12/1908	NA	NA
31/12/1909	NA	NA
31/12/1910	NA	NA
31/12/1911	0.00974323	NA
31/12/1912	0.0128961	NA
31/12/1913	0.00960147	NA
31/12/1914	NA	NA
31/12/1915	0.0126157	NA
31/12/1916	0.203508	NA
31/12/1917	0.118105	NA
31/12/1918	0.151182	NA
31/12/1919	0.0949472	NA
31/12/1920	0.139861	NA
31/12/1921	0.206691	NA
31/12/1922	0.14166	NA
31/12/1923	0.218073	NA
31/12/1924	0.234902	NA
31/12/1925	0.211675	NA
31/12/1926	0.241914	NA
31/12/1927	NA	NA
31/12/1928	0.439944	NA
31/12/1929	0.574377	NA
31/12/1930	0.631385	NA
31/12/1931	0.570994	NA
31/12/1932	0.450998	NA
31/12/1933	0.467387	NA
31/12/1934	0.470846	NA
31/12/1935	NA	NA
31/12/1936	0.551932	NA
31/12/1937	0.563326	NA
31/12/1938	0.562581	NA
31/12/1939	NA	NA
31/12/1940	NA	NA
31/12/1941	NA	NA
31/12/1942	NA	NA
31/12/1943	NA	NA
31/12/1944	NA	NA
31/12/1945	NA	NA
31/12/1946	NA	NA
31/12/1947	NA	NA
31/12/1948	NA	NA
31/12/1949	NA	NA
31/12/1950	NA	NA
31/12/1951	NA	NA
31/12/1952	NA	NA
31/12/1953	NA	NA
31/12/1954	NA	NA
31/12/1955	NA	NA

## Sheet: Leprosy
Year	GHA.Leprosy	CIV.Leprosy
31/12/1897	0.0916684	NA
31/12/1898	0.00726945	NA
31/12/1899	NA	NA
31/12/1900	NA	NA
31/12/1901	NA	NA
31/12/1902	0.0105283	NA
31/12/1903	NA	NA
31/12/1904	NA	NA
31/12/1905	0.0068366	NA
31/12/1906	NA	0.027459
31/12/1907	0.0705361	NA
31/12/1908	0.0665906	NA
31/12/1909	0.0792109	0.0271321
31/12/1910	0.130865	NA
31/12/1911	0.142901	NA
31/12/1912	0.112841	NA
31/12/1913	0.217633	0.0995376
31/12/1914	0.14297	0.184695
31/12/1915	0.154542	NA
31/12/1916	0.0657488	NA
31/12/1917	0.090133	NA
31/12/1918	0.0586215	NA
31/12/1919	0.0673819	NA
31/12/1920	0.0304045	NA
31/12/1921	0.0389417	NA
31/12/1922	0.132806	NA
31/12/1923	0.424515	NA
31/12/1924	0.275008	0.161886
31/12/1925	1.25876	NA
31/12/1926	NA	NA
31/12/1927	NA	NA
31/12/1928	3.85153	1.11288
31/12/1929	3.91162	0.517605
31/12/1930	8.44642	0.61414
31/12/1931	3.20894	0.546177
31/12/1932	2.34417	3.05049
31/12/1933	2.04293	5.89052
31/12/1934	2.20059	NA
31/12/1935	3.61212	12.1485
31/12/1936	3.6225	51.1365
31/12/1937	3.03293	56.3705
31/12/1938	2.81525	65.4145
31/12/1939	2.7995	34.5418
31/12/1940	2.5967	20.418
31/12/1941	2.63365	72.5265
31/12/1942	2.68607	NA
31/12/1943	2.49163	25.2745
31/12/1944	2.54522	27.1202
31/12/1945	2.84429	NA
31/12/1946	2.93329	7.82003
31/12/1947	3.46092	NA
31/12/1948	5.4277	9.61444
31/12/1949	5.66181	3.52338
31/12/1950	20.8735	NA
31/12/1951	27.401	NA
31/12/1952	8.69261	NA
31/12/1953	5.61705	NA
31/12/1954	NA	NA
31/12/1955	1.9125	NA

## Sheet: Malaria
Year	GHA.Malaria	CIV.Malaria
31/12/1897	2.51538	NA
31/12/1898	0.59973	NA
31/12/1899	0.594495	NA
31/12/1900	0.400013	NA
31/12/1901	0.700991	NA
31/12/1902	1.11951	NA
31/12/1903	1.86463	NA
31/12/1904	1.70007	NA
31/12/1905	1.41518	1.60588
31/12/1906	1.35538	1.82602
31/12/1907	7.96722	0.423919
31/12/1908	8.53358	NA
31/12/1909	9.90466	0.461246
31/12/1910	9.11477	NA
31/12/1911	7.52177	NA
31/12/1912	7.36691	NA
31/12/1913	8.27647	1.45989
31/12/1914	8.68307	0.356198
31/12/1915	8.68591	NA
31/12/1916	11.3025	NA
31/12/1917	10.8999	NA
31/12/1918	9.81447	NA
31/12/1919	11.4825	NA
31/12/1920	14.3053	NA
31/12/1921	17.8113	NA
31/12/1922	22.1521	NA
31/12/1923	17.3382	NA
31/12/1924	14.9421	7.00307
31/12/1925	18.5653	NA
31/12/1926	NA	NA
31/12/1927	NA	NA
31/12/1928	43.3871	8.10085
31/12/1929	50.383	7.2576
31/12/1930	65.2161	8.75699
31/12/1931	77.5984	11.102
31/12/1932	51.8546	23.6626
31/12/1933	64.2883	49.3752
31/12/1934	60.8581	NA
31/12/1935	63.1901	99.8992
31/12/1936	60.6233	168.695
31/12/1937	72.6406	183.101
31/12/1938	67.9223	182.344
31/12/1939	71.0323	203.83
31/12/1940	72.915	224.617
31/12/1941	85.748	200.405
31/12/1942	84.4959	NA
31/12/1943	101.805	149.793
31/12/1944	106.643	207.756
31/12/1945	102.042	NA
31/12/1946	98.0991	321.136
31/12/1947	107.232	NA
31/12/1948	155.974	176.618
31/12/1949	203.033	221.684
31/12/1950	167.303	NA
31/12/1951	185.903	NA
31/12/1952	246.172	NA
31/12/1953	224.823	NA
31/12/1954	NA	NA
31/12/1955	115.566	NA

## Sheet: Measles
Year	GHA.Measles	CIV.Measles
31/12/1897	0.0146669	NA
31/12/1898	NA	NA
31/12/1899	NA	NA
31/12/1900	NA	NA
31/12/1901	0.0141614	NA
31/12/1902	NA	NA
31/12/1903	0.0208728	NA
31/12/1904	0.0586231	NA
31/12/1905	0.0034183	NA
31/12/1906	NA	NA
31/12/1907	0.00335886	NA
31/12/1908	NA	NA
31/12/1909	NA	NA
31/12/1910	0.114507	NA
31/12/1911	0.012991	NA
31/12/1912	0.145081	NA
31/12/1913	0.00320049	0.00663584
31/12/1914	0.0698967	NA
31/12/1915	0.0693863	NA
31/12/1916	0.284911	NA
31/12/1917	0.254859	NA
31/12/1918	0.246827	NA
31/12/1919	0.0428794	NA
31/12/1920	0.453027	NA
31/12/1921	0.0569148	NA
31/12/1922	0.00295125	NA
31/12/1923	0.255872	NA
31/12/1924	0.0630226	1.04926
31/12/1925	0.0903145	NA
31/12/1926	NA	NA
31/12/1927	NA	NA
31/12/1928	1.15789	NA
31/12/1929	1.1195	NA
31/12/1930	1.60073	0.109668
31/12/1931	2.05145	0.113561
31/12/1932	0.675223	0.154658
31/12/1933	0.814158	3.65528
31/12/1934	0.403937	NA
31/12/1935	0.782056	2.77754
31/12/1936	1.06289	2.51218
31/12/1937	0.453989	4.37293
31/12/1938	0.649312	5.66667
31/12/1939	1.65057	13.0106
31/12/1940	1.24477	17.7029
31/12/1941	0.557634	6.57159
31/12/1942	1.78852	NA
31/12/1943	2.00541	2.72737
31/12/1944	1.82984	28.8575
31/12/1945	1.63901	NA
31/12/1946	1.53219	10.1738
31/12/1947	2.15905	NA
31/12/1948	3.14475	13.0109
31/12/1949	2.87751	10.6433
31/12/1950	3.49037	NA
31/12/1951	NA	NA
31/12/1952	45.038	NA
31/12/1953	14.9098	NA
31/12/1954	NA	NA
31/12/1955	2.1579	NA

## Sheet: SleepingSickness
Year	GHA.SleepingS	CIV.SleepingS
31/12/1897	NA	NA
31/12/1898	NA	NA
31/12/1899	NA	NA
31/12/1900	NA	NA
31/12/1901	NA	NA
31/12/1902	NA	NA
31/12/1903	NA	NA
31/12/1904	0.0206905	NA
31/12/1905	0.0239281	0.0758143
31/12/1906	0.0101654	0.027459
31/12/1907	0.114201	0.0136748
31/12/1908	0.0532725	NA
31/12/1909	0.14522	0.0203491
31/12/1910	0.170125	NA
31/12/1911	0.269563	NA
31/12/1912	0.0548085	NA
31/12/1913	0.0896137	0.039815
31/12/1914	0.0190627	0.0197888
31/12/1915	0.0536167	NA
31/12/1916	0.0250472	NA
31/12/1917	0.0404045	NA
31/12/1918	0.0308534	NA
31/12/1919	0.0428794	NA
31/12/1920	0.0820921	NA
31/12/1921	0.0239641	NA
31/12/1922	0.0442687	NA
31/12/1923	0.0174458	NA
31/12/1924	0.0744813	NA
31/12/1925	0.104426	NA
31/12/1926	NA	NA
31/12/1927	NA	NA
31/12/1928	0.11336	NA
31/12/1929	0.324417	NA
31/12/1930	0.636625	0.0054834
31/12/1931	0.651089	0.719223
31/12/1932	1.77851	0.266651
31/12/1933	2.98022	16.7459
31/12/1934	4.91415	NA
31/12/1935	9.5924	111.531
31/12/1936	11.6315	452.168
31/12/1937	12.272	455.536
31/12/1938	11.9197	483.379
31/12/1939	11.7782	182.918
31/12/1940	12.9402	125.094
31/12/1941	9.6791	51.5743
31/12/1942	8.68519	NA
31/12/1943	7.80121	49.6671
31/12/1944	8.68645	21.2821
31/12/1945	8.1742	NA
31/12/1946	6.93788	21.788
31/12/1947	6.63813	NA
31/12/1948	4.79915	9.41172
31/12/1949	2.56102	7.80264
31/12/1950	3.36258	NA
31/12/1951	2.05683	NA
31/12/1952	1.50139	NA
31/12/1953	0.970677	NA
31/12/1954	NA	NA
31/12/1955	0.48426	NA

[truncated: 8 more sheets: Smallpox, Syphilis, Tuberculosis, Yaws, YellowFever, VaccSmallpox, VaccMix, VaccSuccess]
